# Supplementary material for: Proposed method of histological separation between connective tissue disease-associated interstitial pneumonia and idiopathic interstitial pneumonias
Source: PLoS One. 2018 Nov 5;13(11):e0206186. doi: 10.1371/journal.pone.0206186 (PMC6218032; doi:10.1371/journal.pone.0206186)
Supplement: S1 Table — (XLSX) [file pone.0206186.s004.xlsx]

## Sheet: Sheet1
			diagnosis	No of cases(delivation/validation)	Autoantibodies
			RA	20/2	RF(14/2) CCP(6/1) ds-DNA(3/0) Jo-1(2/0) Scl-70(4/0) U1-RNP(0/0)SS-A/B(2/0)
			SjS	6/3	RF(5/0) CCP(0/0) ds-DNA(2/0) Jo-1(0/0) Scl-70(0/0) U1-RNP(0/0)SS-A/B(6/1)
			PM/DM	8/2	RF(1/0) CCP(0/1) ds-DNA(0/0) Jo-1(0/1) Scl-70(0/0) U1-RNP(0/0)SS-A/B(0/0)
			SSc	12/3	RF(5/0) CCP(1/0) ds-DNA(1/0) Jo-1(0/0) Scl-70(4/0) U1-RNP(0/0)SS-A/B(2/1)
			MCTD	3/0	RF(2/0) CCP(0/0) ds-DNA(0/0) Jo-1(0/0) Scl-70(0/0) U1-RNP(3/0)SS-A/B(0/0)
			IIP	105/32	RF(28/2) CCP(5/1) ds-DNA(2/1) Jo-1(1/0) Scl-70(1/0) U1-RNP(0/0)SS-A/B(4/0)
